# Supplementary material for: Efficacy of combined targeted radionuclide therapy and immune checkpoint Inhibition in animal tumour models: a systematic review and meta-analysis of the literature
Source: Eur J Nucl Med Mol Imaging. 2025 Apr 26;52(12):4735–51. doi: 10.1007/s00259-025-07293-0 (PMC12491095; doi:10.1007/s00259-025-07293-0)
Supplement: Supplementary file 2 — Supplementary Material 2 [file 259_2025_7293_MOESM2_ESM.xlsx]

## Sheet: Subanalyses
Supplementary material 2. Overview of number of studies and comparisons per subgroup within defined characteristic categories.
Characteristic	Total included studies	MA Tumor growth combination vs control	MA Tumor growth combination vs TRT	MA Tumor growth combination vs ICI	MA Survival combination vs control	MA Survival combination vs TRT	MA Survival combination vs ICI
Total studies (comparisons)	31 (95)	25 (73)	24 (56)	25 (63)	19 (54)	16 (35)	19 (45)
Species
Mouse	31 (95)	25 (73)	24 (56)	25 (63)	19 (54)	16 (35)	19 (45)
Strain
C57BL/6	24 (68)	18 (47)	16 (32)	18 (41)	15 (35)	12 (20)	15 (27)
Balb/c	8 (13)
FVB/NJ	1 (2)
A/J	1 (1)
DBA/2NCrl	2 (7)
FVB/NCrl	1 (1)
NOD.Cg-Prkdcscid Il2rgtm1Wjl/SzJ, humanized with PBMCs	1 (3)
Housing type
SPF	2 (7)
IVC	1 (3)
Unknown	28 (85)
Age (weeks)
≤6	9 (16)
6-8	11 (38)	10 (28)	9 (26)	10 (25)	9 (22)	7 (18)	9 (21)
8-12	3 (10)
Unknown	8 (31)
Sex
F	16 (53)	13 (44)	11 (27)	13 (38)	10 (35)	8 (19)	10 (28)
M	9 (29)
Mixed	2 (5)
Unknown	5 (8)
Cancer type
Melanoma	9 (34)
Colon adenocarcinoma	11 (36)	10 (27)	9 (23)	9 (25)	9 (22)	7 (17)	8 (17)
Breast	4 (4)
Prostate	2 (7)
Glioma / glioblastoma	2 (2)
Neuroblastoma	1 (1)
Head & neck	1 (3)
Lung	2 (2)
NET	1 (3)
Fibrosarcoma	1 (1)
Renal cancer	1 (1)
Tumour size at start
<50	2 (4)
50-150	17 (48)	15 (36)	14 (34)	14 (33)	16 (34)	13 (29)	15 (29)
>150	4 (24)
Unknown	8 (19)
Radiation type
Beta	21 (66)	18 (56)	16 (39)	18 (46)	13 (41)	10 (24)	13 (34)
Alpha	9 (18)
Auger	1 (8)
Beta + Auger	1 (3)
Radionuclide
Lutetium-177	13 (27)	8 (19)	7 (18)	9 (21)	8 (19)	7 (16)	9 (19)
Iodine-131	4 (9)
Yttrium-90	4 (30)
Cupper-64	1 (3)
Bismuth-213	2 (4)
Actinium-225	3 (5)
Thorium-227	2 (6)
Astatine-211	1 (1)
Lead-212	1 (2)
Technetium-99m	1 (8)
Treatment schedule
Simultaneous	27 (64)	21 (45)	21 (45)	21 (43)	15 (31)	14 (30)	15 (29)
Sequential TRT>ICI	7 (21)
Sequential ICI>TRT	4 (4)
Type of ICI
aPD-1	11 (22)	10 (21)	10 (20)	10 (18)	6 (10)	4 (7)	5 (9)
aPD-L1	14 (35)	12 (25)	11 (24)	10 (21)	10 (21)	8 (18)	9 (15)
aCTLA-4	5 (19)
aPD1+aCTLA4	7 (15)
aPD-L1+aCTLA4	4 (4)
Targeting molecule
Antibody-based	11 (23)	9 (20)	9 (20)	8 (18)	7 (14)	6 (11)	6 (12)
Peptide-based	11 (35)	8 (22)	7 (18)	9 (22)	8 (21)	7 (17)	9 (20)
Small molecule	4 (9)
Nanobody	2 (3)
Lipid-based	3 (25)
