# Supplementary material for: Efficacy of combined targeted radionuclide therapy and immune checkpoint Inhibition in animal tumour models: a systematic review and meta-analysis of the literature
Source: Eur J Nucl Med Mol Imaging. 2025 Apr 26;52(12):4735–51. doi: 10.1007/s00259-025-07293-0 (PMC12491095; doi:10.1007/s00259-025-07293-0)
Supplement: Supplementary file 12 — Supplementary Material 12 [file 259_2025_7293_MOESM12_ESM.xlsx]

## Sheet: Data characteristics table
Supplementary material 12. Data characteristics table of studies included in the systematic review
																													*, **, or *** indicates comparisons within a study that share a control group
Code	Reference	Species	Strain	Sex	Age (weeks)	Tumor induction method	Housing type	Amount of tumors	Cancer type	Cancer cell type	Start tumor size (mm3)	TRT target	Type of targeting molecule	Targeting molecule	Radionuclide	Radiation type	TRT adminstration route	Activity dose (MBq)	Maximal tumor uptake (%IA/g)	TRT peptide dose (ug)	Tumor-absorbed dose (gy)	Type of ICI	ICI dose	ICI administration route	Treatment schedule	Treatment schedule details	Tumor growth evaluation method	Follow-up time	Tumor growth combination / control sample size	Tumor growth combination / TRT sample size	Tumor growth combination / ICI sample size	Survival combination / control sample size	Survival combination / TRT sample size	Survival combination / ICI sample size
Berg-Larsen2022	Berg-Larsen et al., 2022 (16)	Mouse	C57BL/6JRj C57B/k (H-2b)	F	4-5	SC	NR	1	Colon adenocarcinoma	MC38	NR	PD-L1	mAb	anti-PD-L1	Th-227	α	IV	8.25 kBq	5-8 (without PD-L1 predose) 20 (with PD-L1 predose)	6.6	NR	aPD-1	200 ug (2x weekly)	IP	Simultaneous	ICI (start d0) - TRT (d1)	NR	24 days	n = 8 / n = 7	n = 8 / n = 8	n = 8 / n = 8	NA	NA	NA
Bolli2019	Bolli et al., 2019 (17)	Mouse	Balb/c	F	NR	SC	NR	1	Mammary adenocarcinoma	TS/A	NR	MMR	Nb	aMMR Nb	Lu-177	β	IV	3x 26	1.3 ± 0.21	3x 1.5	3.32	aPD-1	4x 10 mg/kg	IP	Simultaneous	TRT (d5, 8, 11) - ICI (d8, 11, 15, 18)	Caliper measurements 2 dimensions: V = π/6 x D x d x d	17 days	n = 8 / n = 7	n = 8 / n = 8	n = 8 / n = 8	NA	NA	NA
Capaccione2022_B16-F10	Capaccione et al., 2022 (18)	Mouse	C57BL/6	M	4-6	SC	NR	1	Melanoma	B16-F10	NR	FAP	Small molecule	FAPI-04	Lu-177	β	NR	55.5	NR	1.5	NR	aPD-1 + aCTLA4	3x 200 ug	IP	Simultaneous	ICI (d12, 15, 18) - TRT (d13)	Caliper measurements: tumor's greatest diameter	9 days	n = 5 / n = 4	n = 5 / n = 5	n = 5 / n = 4	NA	NA	NA
Capaccione2022_LLC1									Lung cancer	LLC1	NR																		n = 6 / n = 5	n = 6 / n = 6	n = 6 / n = 5	NA	NA	NA
Chen2019_sim	Chen et al., 2019 (19)	Mouse	C57BL/6	F	7-8	SC	NR	1	Colon adenocarcinoma	MC38	100	integrin αvß3	Peptide	EB-RGD	Lu-177	β	IV	18.5	14.78 ± 4.74	NR	NR	aPD-L1	3x 10mg/kg	IP	Simultaneous	TRT (d0) - ICI (d1, 4, 7)	Caliper measurements 2 dimensions: V = L x (W x W)/2	50 days	n = 10 / n = 10*	n = 10 / n = 9*	n = 10 / n = 11	n = 10 / n = 10*	n = 10 / n = 9*	n = 10 / n = 11
Chen2019_seq																									Sequential	TRT (d0) - ICI (d11, 14, 17)			n = 10 / n = 10*	n = 10 / n = 9*	NA	n = 10 / n = 10*	n = 10 / n = 9*	NA
Choi2018_C4+PD1	Choi et al., 2018 (20)	Mouse	C57BL/6	F+M	4-6	SC	NR	1	Melanoma	B16-F10	Palpable	integrin α4ß1	peptidomimetic	LLP2A	Lu-177	β	IV	30	NR	NR	NR	aPD-1 + aCTLA4	3x 200 ug	IP	Simultaneous	TRT (d8) - ICI (d9, 12, 15)	Caliper measurements 3 dimensions: V = π/6 x L x W x H	25 days	NA	NA	n = 8 / n = 8	NA	NA	n = 8 / n = 8
Choi2018_C4+PD-L1																						aPD-L1 + aCTLA4	3x 200 ug	IP					NA	NA	n = 8 / n = 8	NA	NA	n = 8 / n = 8
Czernin2021	Czernin et al., 2021 (21)	Mouse	C57BL/6	M	6-8	SC	SPF	1	Prostate cancer	RM1-PGLS	97 ± 34	PSMA	Peptide	PSMA-617	Ac-225	α	IV	0.03	NR	NR	NR	aPD-1	4x 10 mg/kg	IP	Simultaneous	TRT (d12) - ICI (d13, 16, 20, 23)	NR	88 days	n = 8 / n = 9	n = 8 / n = 8	n = 8 / n = 8	n = 8 / n = 9	n = 8 / n = 8	n = 8 / n = 8
Dabagian2021	Dabagian et al., 2021 (22)	Mouse	C57BL/6J	NR	NR	SC	NR	1	Glioblastoma	GL26	200	PARP	Small molecule	MM4	At-211	α	IP	0.72	NR	NR	NR	aPD-1	3x 200ug	IP	Simultaneous	ICI (d8, 11, 14) - TRT(d11)	Caliper measurements 2 dimensions: V = ((D/2)(d/2)(d/2))(4/3)	65 days	n = 5 / n = 5	n = 5 / n = 5	n = 5 / n = 5	NA	NA	NA
Ertveldt2023_PD1	Ertveldt et al., 2023 (23)	Mouse	C57BL/6	F	6-12	SC	NR	1	Melanoma	B16-OVA-huCD20	Palpable	huCD20	sdAb	9079	Ac-225	α	IV	3x 0.0981	7	3x 3.3	6	aPD-1	4x 100 ug	IP	Simultaneous	TRT (d3, 6, 15) - ICI (d7, 10, 14, 17)	Caliper measurements 2 dimensions	38 days	n = 9 / n = 9	n = 9 / n = 9	n = 9 / n = 9	n = 9 / n = 9	n = 9 / n = 8	n = 9 / n = 8
Ertveldt2023_PD-L1																						aPD-L1	4x 100 ug	IP					n = 9 / n = 9	n = 9 / n = 9	n = 9 / n = 9	n = 9 / n = 9	n = 9 / n = 9	n = 9 / n = 9
Esfahani2023_sim	Esfahani et al., 2023 (24)	Mouse	NOD.Cg-Prkdcscid Il2rgtm1Wjl/SzJ, humanized with PBMCs	M	NR	SC	NR	1	Gastroenteropancreatic NET	human QGP-1	NR	SSTR	Peptide	DOTATATE	Lu-177	β	IV	0.15 MBq/g	NR	NR	NR	aPD-1	1x 2 mg/kg + 1 mg/kg (every 3 days)	IP	Simultaneous	TRT (d0) - ICI (start d0)	Caliper measurements	21 days	n = 8 / n = 8*	n = 8 / n = 8*	n = 8 / n = 8	NA	NA	NA
Esfahani2023_seq-ICI-TRT																									Sequential	ICI (start d0) - TRT (d3)			n = 8 / n = 8*	n = 8 / n = 8*	NA	NA	NA	NA
Esfahani2023_seq-TRT-ICI																									Sequential	TRT (d0) - ICI (start d3)			n = 8 / n = 8*	n = 8 / n = 8*	NA	NA	NA	NA
Ferreira2021_MC38-low	de Aguiar Ferreira et al., 2021 (25)	Mouse	C57BL/6	F	NR	SC	NR	1	Colon adenocarcinoma	MC38	NR	Granzyme B	Peptide	GZP	Y-90	β	IV	2.22	24 ± 9.5	NR	NR	aPD-1 + aCTLA4	3x 250 ug	IP	Sequential	ICI (d3, 6, 9) - TRT (d12)	Caliper measurements	32 days	n = 5 / n = 5*	NA	n = 5 / n = 5*	n = 5 / n = 5*	NA	n = 5 / n = 5*
Ferreira2021_MC38-high			C57BL/6						Colon adenocarcinoma	MC38								22.2	24 ± 9.5										n = 5 / n = 5*	NA	n = 5 / n = 5*	n = 5 / n = 5*	NA	n = 5 / n = 5*
Ferreira2021_CT26-low			Balb/c						Colon adenocarcinoma	CT26								2.22	7.5 ± 1.7										n = 5 / n = 5**	NA	n = 5 / n = 5**	n = 5 / n = 5**	NA	n = 5 / n = 5**
Ferreira2021_CT26-high			Balb/c						Colon adenocarcinoma	CT26								22.2	7.5 ± 1.7										n = 5 / n = 5**	NA	n = 5 / n = 5**	n = 5 / n = 5**	NA	n = 5 / n = 5**
Ferreira2021_MC38-comp			C57BL/6						Colon adenocarcinoma	MC38								22.2	24 ± 9.5										NA	NA	n = 5 / n = 5	NA	NA	NA
Foster2021	Foster et al., 2021 (26)	Mouse	C57BL/6j	F	5-6	Orthotopic	NR	1	Glioma	GL261	NR	Cd11b	mAb	Lumi804-aCD11b	Lu-177	β	IV	2x 7.4	5.2 ± 0.27	2x 100	NR	aPD-1 + aCTLA4	4x 200 ug	IP	Simultaneous	TRT (d0, 7)- ICI (d0, 3, 7, 10)	MRI imaging	16 days (tumor growth), 30 days (survival)	NA	NA	NA	NA	NA	NA
Guzik2021	Guzik et al., 2021 (27)	Mouse	FVB/NCrl	F	6-7	SC	NR	1	Breast cancer	NF9006	70-110	Folate receptor	Folate-based	Folate	Lu-177	β	IV	5	12	0.5 nmol	3.5	aCTLA4	3x 200 ug	IP	Simultaneous	TRT (d1) - ICI (d1, 4, 7)	Caliper measurement 2 dimensions: V = (D x d x d)/2	70 days	n = 11 / n = 11	n = 11 / n = 10	n = 11 / n = 10	n = 11 / n = 11	n = 11 / n = 10	n = 11 / n = 10
Jagodinsky2021_low+C4	Jagodinsky et al., 2021 (28)	Mouse	C57BL/6	F	6-8	SC	NR	1 or 2	Head and neck cancer	MOC2	100-150	Lipid rafts	alkylphosphocholine analog	NM600	Y-90	β	NR	0.74	10	NR	2.5	aCTLA4	3x 200 ug	IP	Sequential	TRT (d1) - ICI (d4, 7, 10)	Caliper measurements 2 dimensions: V = L x (W x W)/2	36 days	n = 5 / n = 4*	NA	n = 5 / n = 5*	n = 5 / n = 4*	NA	n = 5 / n = 5*
Jagodinsky2021_high+C4																		3.7			12	aCTLA4	3x 200 ug	IP					n = 6 / n = 4*	NA	n = 6 / n = 5*	n = 6 / n = 4*	NA	n = 6 / n = 5*
Jagodinsky2021_high+C4+PD-L1																		3.7			12	aPD-L1 + aCTLA4	3x 200 ug	IP					NA	NA	NA	NA	NA	NA
Jiao2020_ICI-TRT	Jiao et al., 2020 (29)	Mouse	DBA/2NCrl	F+M	6-8	SC	NR	1	Melanoma	Cloudman S91	150	Melanin	mAb	h8C3	Bi-213	α	IP	14.8	NR	NR	NR	aPD-1	3x 250 ug	IP	Simultaneous	ICI (d8, 11, 14) - TRT (d14)	NR	57 days	n = 5 / n = 4*	n = 5 / n = 5*	n = 5 / n = 5*	n = 5 / n = 4*	NA	n = 5 / n = 5*
Jiao2020_TRT-ICI																		14.8								TRT (d8) - ICI (d9, 12, 15)			n = 5 / n = 4*	n = 5 / n = 5*	n = 5 / n = 5*	n = 5 / n = 4*	NA	n = 5 / n = 5*
Jiao2020_2xTRT-ICI																		2x 14.8								TRT (d8, 15) - ICI (d9, 12, 15)			NA	n = 5 / n = 5	NA	NA	n = 5 / n = 5	NA
Kleinendorst2024_Renca_low	Kleinendorst et al., 2024 (30)	Mouse	Balb/c	F	10-12	SC	IVC	1	Renal cancer	Renca-CAIX	50-100	CAIX	mAb	hG250	Lu-177	β	IV	4	31.6 ± 9.4	5	10	aPD-1 + aCTLA4	8x 200 µg	IP	Simultaneous	TRT (d0) - ICI (d1, 4, 7, 10, 13, 16, 19, 22)	Caliper measurements 3 dimensions: V = 4/3π x L x W x H	42 days	n = 10 / n = 10*	n = 10 / n = 10*	n = 10 / n = 10*	n = 10 / n = 10*	n = 10 / n = 10*	n = 10 / n = 10*
Kleinendorst2024_Renca_high									Renal cancer	Renca-CAIX								12	31.6 ± 9.4		29								n = 10 / n = 10*	n = 10 / n = 10*	n = 10 / n = 10*	n = 10 / n = 10*	n = 10 / n = 10*	n = 10 / n = 10*
Kleinendorst2024_CT26_low									Colon adenocarcinoma	CT26-CAIX								4	16.8 ± 2.3		9								n = 9 / n = 10	n = 9 / n = 9	n = 9 / n = 9	n = 9 / n = 10	n = 9 / n = 9	n = 9 / n = 9
Lejeune2021_sim	Lejeune et al., 2021 (31)	Mouse	C57BL/6	F	9	SC	NR	1	Colon adenocarcinoma	MC38-hMSLN	140	Mesothelin	mAb	Anetumab corixetan	Th-227	α	IV	0.0056	NR	3.15	NR	aPD-L1	1.5 mg/kg (2x weekly)	IP	Simultaneous	TRT (d0) - ICI (start d0)	Caliper measurements 2 dimensions: V = L x (W x W)/2	Variable	n = 12 / n = 12	n = 12 / n = 12	n = 12 / n = 12	n = 12 / n = 12	n = 12 / n = 12	n = 12 / n = 12
Lejeune2021_sim2																									Simultaneous	TRT (d0) - ICI (start d0)			n = 11 / n = 11	n = 11 / n = 11	n = 11 / n = 11	NA	NA	NA
Lejeune2021_seq-sim																									Simultaneous	TRT (d0) - ICI (start d0)			n = 12 / n = 12*	n = 12 / n = 12*	n = 12 / n = 12*	NA	NA	NA
Lejeune2021_seq-TRT-ICI																									Sequential	TRT (d0) - ICI (start d7)			n = 12 / n = 12*	n = 12 / n = 12*	n = 12 / n = 12*	NA	NA	NA
Lejeune2021_seq-ICI-TRT																									Sequential	ICI (start d0) - TRT (d7)			n = 12 / n = 12*	n = 12 / n = 12*	n = 12 / n = 12*	NA	NA	NA
Li2021_1x	Li et al., 2021 (32)	Mouse	C57BL/6	NR	NR	SC	NR	1	Melanoma	B16-F10	60 ± 13	MC1R	Peptide	VMT01	Pb-212	α	IV	4.1	8.9 ± 6.3	0.3 nmol	NR	aPD-1 + aCTLA4	200 ug (2x weekly)	IP	Simultaneous	TRT (d1) - ICI (start d1)	Caliper measurements 2 dimensions: V = L x (W x W)/2	80 or 45 days	NA	NA	NA	n = 7 / n = 7	n = 7 / n = 7	n = 7 / n = 9
Li2021_frac																		2 - 1 - 1							Simultaneous	TRT (d0, 3, 6) - ICI (start d0)			NA	NA	NA	n = 7 / n = 7	n = 7 / n = 7	n = 7 / n = 7
Malo2020_177Lu-low	Malo et al., 2020 (33)	Mouse	DBA/2NCrl	M	6-8	SC	NR	1	Melanoma	Cloudman S91	150	Melanin	mAb	h8C3	Lu-177	β	IP	2x 3.7	NR	NR	NR	aPD-1	3x 250 ug	IP	Simultaneous	TRT( d10, 17) - ICI (d11, 14, 17)	NR	45 days	n = 5 / n = 5*	n = 5 / n = 5	n = 5 / n = 5*	n = 5 / n = 5*	n = 5 / n = 5	n = 5 / n = 5*
Malo2020_177Lu-high																β		2x7.4											n = 5 / n = 5*	n = 5 / n = 5	n = 5 / n = 5*	n = 5 / n = 5*	n = 5 / n = 5	n = 5 / n = 5*
Malo2020_225Ac-low															Ac-225	α		2x0.0074											n = 5 / n = 5*	NA	n = 5 / n = 5*	n = 5 / n = 5*	NA	n = 5 / n = 5*
Malo2020_225Ac-high																α		2x0.0148											n = 5 / n = 5*	n = 5 / n = 5	n = 5 / n = 5*	n = 5 / n = 5*	n = 5 / n = 5	n = 5 / n = 5*
Nosanchuk2018	Nosanchuk et al., 2018 (34)	Mouse	C57BL/6	F	6	IV	NR	Multiple	Melanoma	B16-F10	NR	Melanin	mAb	8C3	Bi-213	α	IP	5.55	15	NR	NR	aCTLA4	3x 100 ug	IP	Simultaneous	TRT (d4) - ICI (d5, 8, 11)	Number of melanoma lesions in the lungs	14 days	NA	NA	NA	NA	NA	NA
Pang2018	Pang et al., 2018 (35)	Mouse	Balb/c	F	4-6	SC	NR	1	Breast cancer	4T1‐Luc	100-200	PD-L1	mAb	anti-PD-L1	I-131	β	IV	18.5	7.32	NR	NR	aPD-L1	1x 10 mg/kg	IV	Sequential	TRT (d0) - ICI (d4)	Caliper measurements 2 dimensions: V = L x (W x W)/2	29 days	n = 10 / n = 10	n = 10 / n = 10	n = 10 / n = 10	NA	NA	NA
Patel2021_B78-low	Patel et al., 2021 (36)	Mouse	C57Bl/6	F	NR	SC	NR	1	Melanoma	B78	80-175	Lipid rafts	alkylphosphocholine analog	NM600	Y-90	β	IV	0.925	6.3	NR	1.25	aCTLA4	3x 200 ug	IP	Sequential	TRT (d1) - ICI (d4, 7, 10)	Caliper measurements 2 dimensions: V = L x (W x W)/2	60 days	n = 5 / n = 6*	NA	n = 5 / n = 6*	n = 12 / n = 12*	NA	n = 12 / n = 12*
Patel2021_B78-medium			C57Bl/6	F					Melanoma	B78								1.85	6.3		2.5	aCTLA4	3x 200 ug	IP	Sequential	TRT (d1) - ICI (d4, 7, 10)			n = 6 / n = 6*	NA	n = 6 / n = 6*	n = 12 / n = 12*	NA	n = 12 / n = 12*
Patel2021_B78-high			C57Bl/6	F					Melanoma	B78								3.7	6.3		5	aCTLA4	3x 200 ug	IP	Sequential	TRT (d1) - ICI (d4, 7, 10)			n = 6 / n = 6*	n = 6 / n = 6	n = 6 / n = 6*	n = 12 / n = 12*	n = 12 / n = 12	n = 12 / n = 12*
Patel2021_B78-seq-d-6			C57Bl/6	F					Melanoma	B78								1.85	6.3		2.5	aCTLA4	1x250 ug	IP	Sequential	ICI (d-6) - TRT (d1)			n = 6 / n = 6**	NA	NA	n = 11 / n = 12**	NA	NA
Patel2021_B78-seq-d4			C57Bl/6	F					Melanoma	B78								1.85	6.3		2.5	aCTLA4	1x250 ug	IP	Sequential	TRT (d1) - ICI (d4)			n = 6 / n = 6**	NA	NA	n = 12 / n = 12**	NA	NA
Patel2021_B78-seq-d8			C57Bl/6	F					Melanoma	B78								1.85	6.3		2.5	aCTLA4	1x250 ug	IP	Sequential	TRT (d1) - ICI (d8)			n = 6 / n = 6**	NA	NA	n = 12 / n = 12**	NA	NA
Patel2021_B78-seq-d12			C57Bl/6	F					Melanoma	B78								1.85	6.3		2.5	aCTLA4	1x250 ug	IP	Sequential	TRT (d1) - ICI (d12)			n = 6 / n = 6**	NA	NA	n = 12 / n = 12**	NA	NA
Patel2021_B78-seq-d4-7-10			C57Bl/6	F					Melanoma	B78								1.85	6.3		2.5	aCTLA4	3x 200 ug	IP	Sequential	TRT (d1) - ICI (d4, 7, 10)			n = 6 / n = 6**	NA	NA	n = 12 / n = 12**	NA	NA
Patel2021_B78-PD-L1			C57Bl/6	F					Melanoma	B78								1.85	6.3		2.5	aPD-L1	3x 200 ug	IP	Sequential	TRT (d1) - ICI (d4, 7, 10)			n = 6 / n = 6***	NA	n = 6 / n = 6	n = 12 / n = 12***	NA	n = 12 / n = 12
Patel2021_B78-C4			C57Bl/6	F					Melanoma	B78								1.85	6.3		2.5	aCTLA4	3x 200 ug	IP	Sequential	TRT (d1) - ICI (d4, 7, 10)			n = 6 / n = 6***	NA	NA	n = 12 / n = 12***	NA	NA
Patel2021_B78-C4+PD-L1			C57Bl/6	F					Melanoma	B78								1.85	6.3		2.5	aPD-L1 + aCTLA4	3x 200 ug	IP	Sequential	TRT (d1) - ICI (d4, 7, 10)			n = 6 / n = 6***	NA	n = 6 / n = 6	n = 12 / n = 12***	NA	n = 12 / n = 12
Patel2021_4T1			Balb/c	F					Breast cancer	4T1								1.85	NR		NR	aCTLA4	3x 200 ug	IP	Sequential	TRT (d1) - ICI (d4, 7, 10)			n = 6 / n = 6	n = 6 / n = 6	n = 6 / n = 6	n = 12 / n = 11	n = 12 / n = 11	n = 12 / n = 12
Patel2021_NXS2			A/J	F					Neuroblastoma	NXS2								1.85	NR		NR	aCTLA4	3x 200 ug	IP	Sequential	TRT (d1) - ICI (d4, 7, 10)			n = 6 / n = 5	n = 6 / n = 5	n = 6 / n = 5	n = 11 / n = 11	n = 11 / n = 11	n = 11 / n = 11
Patel2021_B78-male			C57Bl/6	M					Melanoma	B78								1.85	6.3		2.5	aCTLA4	3x 200 ug	IP	Sequential	TRT (d1) - ICI (d4, 7, 10)			n = 6 / n = 6	n = 6 / n = 6	n = 6 / n = 6	n = 10 / n = 10	n = 6 / n = 6	n = 10 / n = 8
Patel2021_B78-2			C57Bl/6	F					Melanoma	B78								1.85	6.3		2.5	aCTLA4	3x 200 ug	IP	Sequential	TRT (d1) - ICI (d4, 7, 10)			n = 6 / n = 6	NA	n = 6 / n = 6	NA	NA	NA
Patel2021_B16-F10			C57Bl/6	F					Melanoma	B16-F10								1.85	NR		NR	aCTLA4	3x 200 ug	IP	Sequential	TRT (d1) - ICI (d4, 7, 10)			n = 6 / n = 6	n = 6 / n = 6	n = 6 / n = 6	NA	NA	NA
Potluri2021_sim-high	Potluri et al., 2021 (37)	Mouse	C57BL/6	M	6-8	SC	NR	1	Prostate cancer	TRAMP-C1	100-200	Lipid rafts	alkylphosphocholine analog	NM600	Y-90	β	IV	9.25	NR	NR	5-6	aPD-1	3 x 200 ug	IP	Simultaneous	TRT (d0) - ICI (d0, 3, 6)	Caliper measurement 2 dimensions: V = (D x d x d)/2	>100 days	n = 7 / n = 7*	n = 7 / n = 7*	n = 7 / n = 7*	NA	NA	NA
Potluri2021_sim-low			C57BL/6							TRAMP-C1								1.85			1-2	aPD-1	3 x 200 ug	IP	Simultaneous	TRT (d0) - ICI (d0, 3, 6)			n = 7 / n = 7*	n = 7 / n = 7*	n = 7 / n = 7*	NA	NA	NA
Potluri2021_seq-high			C57BL/6							TRAMP-C1								9.25			5-6	aPD-1	1x 200 ug	IP	Sequential	TRT (d0) - ICI (d6)			n = 7 / n = 7*	n = 7 / n = 7*	n = 7 / n = 7*	NA	NA	NA
Potluri2021_sim-high-PD-L1			C57BL/6							TRAMP-C1								9.25			5-6	aPD-L1	3 x 200 ug	IP	Simultaneous	TRT (d0) - ICI (d0, 3, 6)			n = 7 / n = 7*	n = 7 / n = 7*	NA	NA	NA	NA
Potluri2021_Myc-CaP			FVB/NJ							Myc-CaP								9.25			16-20	aPD-1	3 x 200 ug	IP	Simultaneous	TRT (d0) - ICI (d0, 3, 6)			n = 8 / n = 8	n = 8 / n = 8	NA	NA	NA	NA
Potluri2021_Myc-CaP-medium			FVB/NJ							Myc-CaP								6.11			NR	aPD-1	3 x 200 ug	IP	Simultaneous	TRT (d0) - ICI (d0, 3, 6)			n = 10 / n = 10	n = 10 / n = 10	n = 10 / n = 10	NA	NA	NA
Ren2021	Ren et al., 2021 (38)	Mouse	C57BL/6	M	6-8	SC	NR	1	Colon adenocarcinoma	MC38	100	PD-L1	mAb	Anti-PD-L1	Lu-177	β	IV	2x 3.7	36.76 ± 5.68	NR	NR	aPD-L1	6x 5 mg/kg	IP	Simultaneous	TRT (d5, 13) - ICI (d7, 9, 11, 15, 17, 19)	Caliper measurements 2 dimensions: V = L x (W x W)/2	35 days	n = 9 / n = 9	n = 9 / n = 7	n = 9 / n = 7	n = 9 / n = 9	NA	n = 9 / n = 7
Rouanet2020_PD1	Rouanet et al., 2020 (39)	Mouse	C57BL/6J	F	5	SC	NR	1	Melanoma	B16-F10	NR	Melanin	Small molecule	ICF01012	I-131	β	IV	18.5	NR	NR	NR	aPD-1	4x 200 ug	IP	Simultaneous	ICI (d6, 10, 14, 18) - TRT (d10)	Caliper measurements 2 dimensions: V = D x (d x d)/d	54 days	NA	NA	NA	NA	NA	NA
Rouanet2020_PD-L1																						aPD-L1							NA	NA	NA	NA	NA	NA
Rouanet2020_C4																						aCTLA4							NA	NA	NA	NA	NA	NA
Rouanet2020_C4+PD1																						aPD-1 + aCTLA4							NA	NA	NA	NA	NA	NA
Rouanet2020_C4+PD-L1																						aPD-L1 + aCTLA4							NA	NA	NA	NA	NA	NA
Shao2024	Shao et al., 2024 (40)	Mouse	C57BL/6	NR	NR	SC	NR	1	Lung cancer	LLC	50-100	PD-L1	mAb	anti-PD-L1	I-131	β	NR	2x3.7	4.2 ± 0.6	NR	NR	aPD-L1	4x 100 ug	NR	Simultaneous	TRT (d3, 10) - ICI (5, 7, 12, 14)	Caliper measurements 2 dimensions: V = L x (W x W)/2	36 days	n = 6 / n = 6	n = 6 / n = 6	n = 6 / n = 6	n = 6 / n = 6	n = 6 / n = 6	n = 6 / n = 6
Wen(1)2022_MC38	Wen et al., 2022 (41)	Mouse	C57BL/6	NR	NR	SC	NR	1	Colon adenocarcinoma	MC38	50	PD-L1	mAb	anti-PD-L1	I-131	β	NR	11.1	9.32 ± 1.13	NR	NR	aPD-L1	200 ug	NR	Simultaneous	TRT (d0) - ICI (d0)	Caliper measurements 2 dimensions: V = L x (W x W)/2	60 days	n = 8 / n = 8	n = 8 / n = 8	NA	n = 8 / n = 8	n = 8 / n = 8	NA
Wen(1)2022_CT26			Balb/c							CT26									7.75 ± 0.84										n = 8 / n = 8	n = 8 / n = 8	NA	n = 8 / n = 8	n = 8 / n = 8	NA
Wen(2)2022_0h	Wen et al., 2022 (42)	Mouse	C57BL/6	M	6-8	SC	NR	1	Colon adenocarcinoma	MC38	50	Integrin αvβ3	Peptide	EB-cRGDfK	Cu-64	β / Auger	IV	18.5	7.0 ± 0.36	1.32 nmol	NR	aPD-L1	200 ug	IV	Simultaneous	TRT (0h) - ICI (0h)	Caliper measurements 2 dimensions: V = L x (W x W)/2	90 days	n = 8 / n = 8*	n = 8 / n = 8*	n = 8 / n = 8*	n = 8 / n = 8*	n = 8 / n = 8*	n = 8 / n = 8*
Wen(2)2022_4h																									Simultaneous	TRT (0h) - ICI (4h)			n = 8 / n = 8*	n = 8 / n = 8*	n = 8 / n = 8*	n = 8 / n = 8*	n = 8 / n = 8*	NA
Wen(2)2022_24h																									Simultaneous	TRT (0h) - ICI (24h)			n = 8 / n = 8*	n = 8 / n = 8*	n = 8 / n = 8*	n = 8 / n = 8*	n = 8 / n = 8*	NA
Wen(3)2022_CT26-low	Wen et al., 2022 (43)	Mouse	Balb/c	F	6-8	SC	SPF	1	Colon adenocarcinoma	CT26	50	Integrin αvβ3	Peptide	EB-cRGDfK	Lu-177	β	IV	3.7	NR	NR	NR	aPD-L1	200 ug	IV	Simultaneous	TRT (0h) - ICI (4h)	Caliper measurements 2 dimensions: V = L x (W x W)/2	90 days	n = 8 / n = 8*	n = 8 / n = 8	n = 8 / n = 8*	n = 8 / n = 8*	n = 8 / n = 8	n = 8 / n = 8*
Wen(3)2022_CT26-med			Balb/c							CT26								9.25											n = 8 / n = 8*	n = 8 / n = 8	n = 8 / n = 8*	n = 8 / n = 8*	n = 8 / n = 8	n = 8 / n = 8*
Wen(3)2022_CT26-high			Balb/c							CT26								18.5											n = 8 / n = 8*	n = 8 / n = 8	n = 8 / n = 8*	n = 8 / n = 8*	n = 8 / n = 8	n = 8 / n = 8*
Wen(3)2022_MC38-low			C57BL/6							MC38								3.7											n = 8 / n = 8**	n = 8 / n = 8	n = 8 / n = 8**	n = 8 / n = 8**	n = 8 / n = 8	n = 8 / n = 8**
Wen(3)2022_MC38-med			C57BL/6							MC38								9.25											n = 8 / n = 8**	n = 8 / n = 8	n = 8 / n = 8**	n = 8 / n = 8**	n = 8 / n = 8	n = 8 / n = 8**
Wen(3)2022_MC38-high			C57BL/6							MC38								18.5											n = 8 / n = 8**	n = 8 / n = 8	n = 8 / n = 8**	n = 8 / n = 8**	n = 8 / n = 8	n = 8 / n = 8**
Wen(4)2022_med-0h-200	Wen et al., 2022 (44)	Mouse	C57BL/6	M	6-8	SC	NR	1	Colon adenocarcinoma	MC38	50	Integrin αvβ3	Peptide	RGD	Tc-99m	γ	IV	2x37	NR	NR	NR	aPD-L1	2x 200 ug	IV	Simultaneous	TRT (d0, d4) - ICI (d0, d4)	Caliper measurements 2 dimensions: V = L x (W x W)/2	90 days	NA	NA	NA	NA	NA	NA
Wen(4)2022_med-24h-200																		2x37					2x 200 ug		Simultaneous	TRT (d0, d4) - ICI (d1, d5)			NA	NA	NA	NA	NA	NA
Wen(4)2022_med-4h-200																		2x37					2x 200 ug		Simultaneous	TRT (d0, d4) - ICI (d0, d4, 4h after TRT)			NA	NA	NA	NA	NA	NA
Wen(4)2022_low-4h-200																		2x 18.5					2x 200 ug		Simultaneous	TRT (d0, d4) - ICI (d0, d4, 4h after TRT)			NA	NA	NA	NA	NA	NA
Wen(4)2022_high-4h-200																		2x74					2x 200 ug		Simultaneous	TRT (d0, d4) - ICI (d0, d4, 4h after TRT)			NA	NA	NA	NA	NA	NA
Wen(4)2022_med-4h-400																		2x37					2x 400 ug		Simultaneous	TRT (d0, d4) - ICI (d0, d4, 4h after TRT)			NA	NA	NA	NA	NA	NA
Wen(4)2022_low-4h-400																		2x 18.5					2x 400 ug		Simultaneous	TRT (d0, d4) - ICI (d0, d4, 4h after TRT)			NA	NA	NA	NA	NA	NA
Wen(4)2022_high-4h-400																		2x74					2x 400 ug		Simultaneous	TRT (d0, d4) - ICI (d0, d4, 4h after TRT)			NA	NA	NA	NA	NA	NA
Zboralski2023	Zboralski et al., 2023 (45)	Mouse	C57BL/6	F	6	SC	NR	1	Fibrosarcoma	MCA205-mFAP	94	FAP	Peptide	FAP-2287	Lu-177	β	IV	60	8.2 ± 0.5	1 nmol	NR	aPD-1	6x 10mg/kg (2x weekly)	IP	Simultaneous	TRT (d0) - ICI (start d1)	NR	35 days	n = 9 / n = 12	n = 9 / n = 12	n = 9 / n = 12	n = 9 / n = 12	n = 9 / n = 12	n = 9 / n = 12
Zhao2024_MC38	Zhao et al., 2024 (46)	Mouse	C57BL/6	NR	6	SC	NR	1	Colon adenocarcinoma	MC38-NIH3T3-FAP	50	FAP	Peptide	LNC1004	Lu-177	β	IV	2x 18.5	12.1 ± 2.5	NR	NR	aPD-L1	4x 10 mg/kg	IP	Simultaneous	TRT (d0, 6) - ICI (d0, 3, 6, 9)	NR	42 days	n = 8 / n = 8	n = 8 / n = 8	n = 8 / n = 8	n = 8 / n = 8	n = 8 / n = 8	n = 8 / n = 8
Zhao2024_CT26			Balb/c							CT26-NIH3T3-FAP									17.1 ± 0.3										n = 8 / n = 8	n = 8 / n = 8	n = 8 / n = 8	n = 8 / n = 8	n = 8 / n = 8	n = 8 / n = 8
