# Supplementary material for: Efficacy of combined targeted radionuclide therapy and immune checkpoint Inhibition in animal tumour models: a systematic review and meta-analysis of the literature
Source: Eur J Nucl Med Mol Imaging. 2025 Apr 26;52(12):4735–51. doi: 10.1007/s00259-025-07293-0 (PMC12491095; doi:10.1007/s00259-025-07293-0)
Supplement: Supplementary file 14 — Supplementary Material 14 [file 259_2025_7293_MOESM14_ESM.xlsx]

## Sheet: Blad1
Supplementary material 14. Sensitivity analysis for tumour growth outcome (nAUC ratio) with two different methods to estimate SE.
				SE method 1						SE method 2
Combination versus control	Model			N	nAUC ratio	95% CI		I-squared		N	nAUC ratio	95% CI		I-squared
	Random effects			73	0.32234	0.247855	0.419209	98.2337		73	0.316682	0.253119	0.396205	99.6224
	Strain	C57BL/6		47	0.35101	0.260605	0.472778	97.9886		47	0.347612	0.262723	0.459931	98.2276
	Age	6-8 weeks		28	0.316241	0.202947	0.492783	99.0745		28	0.313175	0.183534	0.534392	99.8047
	Sex	Female		44	0.286809	0.205694	0.399911	97.4772		44	0.281505	0.191486	0.413841	99.5504
	Tumour type	Colon adenocarcinoma		27	0.199778	0.134949	0.29575	98.3094		27	0.188719	0.125243	0.284366	99.5651
	Tumour start size	50-150		36	0.289208	0.195745	0.427296	98.8566		36	0.289208	0.195745	0.427296	98.8566
	Radiation type	Beta		56	0.301436	0.238361	0.381201	96.9727		56	0.299931	0.208243	0.431989	99.5901
	ICI type	aPD1		21	0.605759	0.386679	0.948964	95.5775		21	0.610092	0.37747	0.986071	93.2179
		aPD-L1		25	0.256909	0.169147	0.390208	98.8644		25	0.251128	0.16046	0.393028	99.6656
	Treatment schedule	Simultaneous		45	0.317244	0.222741	0.451844	98.6123		45	0.313533	0.202367	0.485765	99.6986
				SE method 1						SE method 2
Combination versus TRT	Model			N	nAUC ratio	95% CI		I-squared		N	nAUC ratio	95% CI		I-squared
	Random effects			56	0.49186	0.410583	0.589227	95.3088		56	0.471572	0.354315	0.627634	97.7705
	Strain	C57BL/6		32	0.491684	0.388476	0.62231	94.4745		32	0.487869	0.349385	0.681243	94.3857
	Sex	Female		27	0.347313	0.268549	0.449179	95.5262		27	0.322867	0.225825	0.46161	98.1892
	Tumour start size	50-150		34	0.401661	0.318645	0.506304	95.1268		34	0.386559	0.269034	0.555424	98.1748
	Radiation type	Beta		39	0.458166	0.370949	0.565889	96.038		39	0.432155	0.310264	0.601933	98.194
	ICI type	aPD1		20	0.967179	0.749108	1.24873	70.8722		20	0.944477	0.631237	1.41316	69.3574
		aPD-L1		24	0.367203	0.287779	0.468547	95.4968		24	0.347522	0.237393	0.508742	98.1896
	Treatment schedule	Simultaneous		45	0.523262	0.421183	0.65008	94.4579		45	0.505127	0.362555	0.703764	97.8252
				SE method 1						SE method 2
Combination versus ICI	Model			N	nAUC ratio	95% CI		I-squared		N	nAUC ratio	95% CI		I-squared
	Random effects			63	0.411358	0.306116	0.552782	97.9248		63	0.415237	0.265112	0.650374	99.5775
	Strain	C57BL/6		41	0.444211	0.301774	0.653878	98.053		41	0.447769	0.30677	0.653574	98.6009
	Age	6-8 weeks		25	0.366295	0.223692	0.599805	98.9541		25	0.366227	0.191495	0.700395	99.7829
	Sex	Female		38	0.357865	0.241224	0.530906	96.4428		38	0.349994	0.210167	0.58285	99.546
	Tumour start size	50-150		33	0.384756	0.248955	0.594634	98.6318		33	0.380818	0.212404	0.682767	99.7228
	Radiation type	Beta		46	0.365553	0.280911	0.475699	96.3024		46	0.372279	0.232531	0.596014	99.5801
	ICI type	aPD1		18	0.866973	0.523639	1.43542	86.5402		18	0.899874	0.48588	1.66661	91.6552
		aPD-L1		21	0.271591	0.168652	0.43736	98.835		21	0.261619	0.146441	0.467387	99.6849
	Treatment schedule	Simultaneous		43	0.432567	0.300232	0.623231	98.2744		43	0.439709	0.261337	0.739826	99.6556
